# Supplementary material for: Development of a Novel Anti-CD44 Variant 4 Monoclonal Antibody C44Mab-108 for Immunohistochemistry
Source: Curr Issues Mol Biol. 2023 Feb 25;45(3):1875–88. doi: 10.3390/cimb45030121 (PMC10047040; doi:10.3390/cimb45030121)
Supplement: Supplementary file 1 [file cimb-45-00121-s001.zip]

Archive with 3 entries (3 files):
- .DS_Store
- rev supplemental Figure S1-S3 .pdf
- Supplementary Table S1.pdf
